# Supplementary material for: Polymorphisms in the Promoters of the MMP-2 and TIMP-2 Genes Are Associated with Spontaneous Deep Intracerebral Hemorrhage in the Taiwan Population
Source: PLoS One. 2015 Nov 9;10(11):e0142482. doi: 10.1371/journal.pone.0142482 (PMC4638341; doi:10.1371/journal.pone.0142482)
Supplement: S1 Appendix — (XLS) [file pone.0142482.s001.xls]

## Sheet: ANA
	Case Control	Age >= 65	Gender	rs2285053	rs7503607	rs7503726
Sample Number 1	Case	Yes	Male	T/T	CC	AA
Sample Number 2	Case	No	Male	C/C	CC	AA
Sample Number 3	Case	Yes	Female	C/T	AC	GG
Sample Number 4	Case	Yes	Male	C/T	CC	AG
Sample Number 5	Case	Yes	Male	T/T	AC	AG
Sample Number 6	Case	No	Male	C/C	CC	GG
Sample Number 7	Case	No	Female	C/C	AC	GG
Sample Number 8	Case	Yes	Female	NA	CC	GG
Sample Number 9	Case	Yes	Male	C/C	CC	AG
Sample Number 10	Case	No	Male	T/T	CC	AG
Sample Number 11	Control	No	Female	C/T	CC	AG
Sample Number 12	Case	No	Male	C/C	CC	AA
Sample Number 13	Case	Yes	Female	C/T	CC	AG
Sample Number 14	Case	No	Female	C/T	CC	AA
Sample Number 15	Case	No	Male	C/C	AC	AG
Sample Number 16	Case	No	Male	T/T	AC	AG
Sample Number 17	Case	Yes	Female	C/C	AC	AG
Sample Number 18	Case	Yes	Female	C/C	AC	GG
Sample Number 19	Case	No	Female	C/C	CC	AG
Sample Number 20	Case	No	Male	C/T	CC	AG
Sample Number 21	Case	No	Male	C/C	AC	AG
Sample Number 22	Case	No	Female	C/C	AC	GG
Sample Number 23	Case	No	Female	T/T	CC	AG
Sample Number 24	Case	Yes	Female	C/C	AC	GG
Sample Number 25	Case	No	Female	C/T	AC	AG
Sample Number 26	Case	No	Male	C/C	CC	AA
Sample Number 27	Case	Yes	Male	T/T	CC	AA
Sample Number 28	Case	No	Male	C/T	CC	AA
Sample Number 29	Case	Yes	Female	C/C	CC	AG
Sample Number 30	Case	No	Male	C/C	AC	AG
Sample Number 31	Case	No	Female	T/T	AC	GG
Sample Number 32	Case	No	Male	C/C	CC	AA
Sample Number 33	Case	Yes	Male	C/C	AC	AG
Sample Number 34	Case	Yes	Male	C/C	CC	AA
Sample Number 35	Case	Yes	Male	C/T	AC	GG
Sample Number 36	Case	No	Male	C/T	AC	AG
Sample Number 37	Case	No	Male	C/C	CC	AG
Sample Number 38	Case	No	Male	C/C	CC	AG
Sample Number 39	Case	No	Male	T/T	CC	AG
Sample Number 40	Case	No	Female	C/T	CC	AG
Sample Number 41	Case	Yes	Female	C/C	CC	GG
Sample Number 42	Case	Yes	Female	C/T	AC	AG
Sample Number 43	Case	No	Male	C/T	CC	AG
Sample Number 44	Case	No	Male	C/C	CC	GG
Sample Number 45	Case	Yes	Male	C/T	CC	AA
Sample Number 46	Case	No	Male	C/C	AC	AG
Sample Number 47	Case	No	Male	C/C	CC	AG
Sample Number 48	Case	Yes	Female	C/T	CC	AG
Sample Number 49	Case	Yes	Male	C/T	AC	AG
Sample Number 50	Case	Yes	Male	T/T	CC	AA
Sample Number 51	Case	No	Male	C/T	CC	AG
Sample Number 52	Case	Yes	Male	C/T	AC	GG
Sample Number 53	Case	Yes	Male	C/C	AC	AG
Sample Number 54	Case	Yes	Female	C/C	CC	AG
Sample Number 55	Case	Yes	Male	C/C	CC	AG
Sample Number 56	Control	No	Male	C/C	CC	AA
Sample Number 57	Case	No	Male	C/C	CC	AG
Sample Number 58	Case	No	Male	C/C	AC	AG
Sample Number 59	Case	No	Male	T/T	CC	GG
Sample Number 60	Case	Yes	Female	C/C	AC	AG
Sample Number 61	Case	Yes	Female	C/T	CC	AA
Sample Number 62	Case	No	Male	C/T	CC	GG
Sample Number 63	Control	No	Male	C/C	CC	AA
Sample Number 64	Control	Yes	Male	C/C	CC	AG
Sample Number 65	Control	No	Male	C/T	AC	GG
Sample Number 66	Case	Yes	Male	C/C	AC	AG
Sample Number 67	Case	No	Male	C/C	CC	AA
Sample Number 68	Case	No	Female	C/T	AC	GG
Sample Number 69	Case	No	Male	C/C	CC	AA
Sample Number 70	Case	Yes	Female	C/C	CC	AG
Sample Number 71	Case	Yes	Female	C/C	AC	AG
Sample Number 72	Case	Yes	Male	C/C	AC	GG
Sample Number 73	Case	No	Male	C/C	AC	GG
Sample Number 74	Case	Yes	Female	C/T	AC	AG
Sample Number 75	Case	No	Male	C/C	CC	AA
Sample Number 76	Case	Yes	Male	C/T	CC	AA
Sample Number 77	Case	No	Male	C/C	AC	GG
Sample Number 78	Case	No	Male	C/T	CC	AA
Sample Number 79	Case	No	Male	C/T	CC	AA
Sample Number 80	Case	No	Male	T/T	CC	AA
Sample Number 81	Case	No	Male	C/C	AC	GG
Sample Number 82	Case	No	Male	C/C	AC	GG
Sample Number 83	Case	No	Male	C/C	AC	GG
Sample Number 84	Case	Yes	Female	C/T	AC	AG
Sample Number 85	Case	No	Male	T/T	CC	AG
Sample Number 86	Case	Yes	Male	C/C	CC	AA
Sample Number 87	Case	No	Female	C/C	AC	AG
Sample Number 88	Case	No	Male	C/T	AC	AG
Sample Number 89	Case	Yes	Male	C/C	CC	AG
Sample Number 90	Case	No	Female	C/C	CC	AA
Sample Number 91	Case	Yes	Male	C/C	CC	AG
Sample Number 92	Case	No	Female	C/C	CC	AA
Sample Number 93	Case	No	Male	C/T	CC	AA
Sample Number 94	Case	Yes	Female	C/T	AC	GG
Sample Number 95	Case	No	Male	C/T	CC	AG
Sample Number 96	Case	Yes	Male	T/T	CC	AA
Sample Number 97	Case	No	Male	C/T	CC	AG
Sample Number 98	Case	No	Male	C/C	CC	AA
Sample Number 99	Case	Yes	Male	C/C	CC	AG
Sample Number 100	Case	Yes	Female	T/T	CC	AA
Sample Number 101	Case	Yes	Female	C/C	CC	GG
Sample Number 102	Case	Yes	Female	C/C	CC	AG
Sample Number 103	Control	No	Female	T/T	AC	AG
Sample Number 104	Case	Yes	Female	C/C	CC	AG
Sample Number 105	Case	No	Male	C/T	CC	AG
Sample Number 106	Case	No	Female	C/C	AC	AG
Sample Number 107	Case	Yes	Female	C/T	CC	AA
Sample Number 108	Case	No	Male	C/C	AC	GG
Sample Number 109	Control	Yes	Female	C/C	CC	GG
Sample Number 110	Case	No	Male	C/T	CC	AG
Sample Number 111	Case	Yes	Male	T/T	CC	AG
Sample Number 112	Case	Yes	Male	C/C	CC	AA
Sample Number 113	Case	Yes	Female	C/T	AC	AG
Sample Number 114	Case	Yes	Female	C/C	CC	AG
Sample Number 115	Case	Yes	Male	C/T	AC	AG
Sample Number 116	Case	Yes	Female	C/C	AC	GG
Sample Number 117	Case	No	Male	C/T	CC	AG
Sample Number 118	Case	Yes	Female	T/T	CC	AG
Sample Number 119	Case	No	Male	C/T	CC	AG
Sample Number 120	Case	No	Male	C/C	CC	AG
Sample Number 121	Control	Yes	Female	C/C	AC	AG
Sample Number 122	Case	No	Male	C/C	CC	GG
Sample Number 123	Case	No	Male	C/T	CC	AA
Sample Number 124	Control	Yes	Female	C/T	CC	AA
Sample Number 125	Case	No	Male	C/C	CC	AA
Sample Number 126	Control	Yes	Male	C/T	AC	GG
Sample Number 127	Case	No	Female	C/T	CC	AG
Sample Number 128	Case	Yes	Female	C/T	CC	AG
Sample Number 129	Control	Yes	Female	C/C	CC	AA
Sample Number 130	Control	Yes	Male	C/C	CC	GG
Sample Number 131	Case	No	Male	C/C	AC	AG
Sample Number 132	Case	No	Male	C/C	CC	AA
Sample Number 133	Case	No	Male	T/T	AC	AG
Sample Number 134	Case	No	Male	C/C	CC	AG
Sample Number 135	Case	No	Male	C/C	CC	AG
Sample Number 136	Control	Yes	Male	C/C	CC	AA
Sample Number 137	Case	Yes	Male	C/T	AC	GG
Sample Number 138	Case	No	Male	C/T	AC	AG
Sample Number 139	Control	No	Female	C/C	CC	AG
Sample Number 140	Control	Yes	Male	C/C	CC	AA
Sample Number 141	Control	No	Female	C/T	CC	AG
Sample Number 142	Case	Yes	Male	C/T	CC	AA
Sample Number 143	Control	Yes	Female	C/C	CC	AG
Sample Number 144	Case	Yes	Male	C/C	CC	AG
Sample Number 145	Case	No	Female	C/T	CC	AG
Sample Number 146	Case	Yes	Male	C/T	AC	AG
Sample Number 147	Case	No	Male	C/C	CC	AA
Sample Number 148	Case	Yes	Female	C/T	CC	AG
Sample Number 149	Control	No	Female	C/C	CC	AG
Sample Number 150	Case	No	Male	T/T	AC	AG
Sample Number 151	Control	No	Female	T/T	AC	GG
Sample Number 152	Case	No	Female	C/C	AC	GG
Sample Number 153	Case	No	Male	C/C	CC	AG
Sample Number 154	Case	No	Male	C/T	AC	GG
Sample Number 155	Control	No	Male	C/T	CC	AA
Sample Number 156	Control	No	Female	C/C	CC	AA
Sample Number 157	Case	Yes	Male	C/C	AC	AG
Sample Number 158	Control	Yes	Female	C/T	CC	AG
Sample Number 159	Case	No	Male	C/T	CC	AG
Sample Number 160	Case	No	Male	C/C	CC	AG
Sample Number 161	Case	Yes	Male	C/T	AC	AG
Sample Number 162	Control	Yes	Female	C/C	AC	AG
Sample Number 163	Case	No	Male	C/C	CC	AA
Sample Number 164	Case	No	Male	C/C	AC	AG
Sample Number 165	Case	No	Male	C/T	CC	AG
Sample Number 166	Case	No	Male	C/C	CC	AA
Sample Number 167	Case	No	Male	C/C	CC	AA
Sample Number 168	Case	No	Male	C/T	CC	AA
Sample Number 169	Case	Yes	Female	T/T	AC	GG
Sample Number 170	Case	Yes	Male	C/C	CC	AA
Sample Number 171	Case	No	Male	C/T	CC	AA
Sample Number 172	Case	Yes	Male	C/C	AA	GG
Sample Number 173	Case	Yes	Male	C/T	CC	AG
Sample Number 174	Case	No	Male	C/T	CC	AG
Sample Number 175	Case	Yes	Male	C/C	CC	AA
Sample Number 176	Case	No	Male	C/C	CC	AA
Sample Number 177	Case	No	Male	C/C	CC	GG
Sample Number 178	Case	No	Male	C/C	CC	AG
Sample Number 179	Case	No	Male	C/T	CC	AG
Sample Number 180	Case	No	Female	C/T	CC	AG
Sample Number 181	Case	No	Male	C/C	CC	AG
Sample Number 182	Case	Yes	Male	C/C	CC	AA
Sample Number 183	Case	No	Male	C/T	AC	AG
Sample Number 184	Case	Yes	Female	C/C	AC	GG
Sample Number 185	Case	Yes	Male	T/T	AC	AG
Sample Number 186	Case	No	Male	C/C	CC	AG
Sample Number 187	Case	No	Female	C/C	CC	GG
Sample Number 188	Case	Yes	Male	C/C	CC	AA
Sample Number 189	Case	No	Male	C/C	AC	AG
Sample Number 190	Case	No	Male	C/T	AC	AG
Sample Number 191	Case	Yes	Male	C/C	AC	GG
Sample Number 192	Case	No	Female	C/T	CC	AA
Sample Number 193	Case	No	Female	C/T	CC	AA
Sample Number 194	Case	No	Male	C/C	AA	GG
Sample Number 195	Case	No	Male	C/T	CC	AG
Sample Number 196	Case	No	Male	C/C	CC	GG
Sample Number 197	Case	Yes	Female	C/C	AC	GG
Sample Number 198	Case	No	Male	C/C	CC	AA
Sample Number 199	Case	No	Male	C/C	CC	AG
Sample Number 200	Case	No	Female	C/C	CC	AG
Sample Number 201	Case	No	Male	C/C	AC	AG
Sample Number 202	Case	Yes	Male	C/C	CC	AA
Sample Number 203	Case	No	Male	C/C	CC	GG
Sample Number 204	Case	No	Male	C/C	CC	AG
Sample Number 205	Control	Yes	Male	C/C	CC	AG
Sample Number 206	Control	No	Male	C/T	CC	AA
Sample Number 207	Control	No	Female	C/C	AC	AG
Sample Number 208	Case	Yes	Female	C/T	AC	GG
Sample Number 209	Case	Yes	Male	C/T	CC	AA
Sample Number 210	Case	No	Female	C/T	AC	AG
Sample Number 211	Case	Yes	Male	C/C	CC	GG
Sample Number 212	Case	Yes	Male	C/C	CC	AG
Sample Number 213	Case	No	Male	C/T	CC	AA
Sample Number 214	Control	No	Male	C/C	CC	AA
Sample Number 215	Control	Yes	Male	C/T	CC	GG
Sample Number 216	Control	No	Male	C/C	CC	AG
Sample Number 217	Case	No	Female	C/C	CC	AG
Sample Number 218	Case	Yes	Female	T/T	AC	AG
Sample Number 219	Case	No	Male	C/T	CC	GG
Sample Number 220	Case	Yes	Male	C/C	CC	AG
Sample Number 221	Case	No	Male	C/T	AC	AG
Sample Number 222	Case	No	Female	C/T	AC	AG
Sample Number 223	Control	No	Female	C/T	CC	AG
Sample Number 224	Control	No	Male	C/C	CC	AA
Sample Number 225	Case	No	Male	C/C	AC	AG
Sample Number 226	Case	No	Male	T/T	AA	GG
Sample Number 227	Case	No	Male	C/C	AC	AG
Sample Number 228	Case	Yes	Male	C/C	CC	AG
Sample Number 229	Case	No	Male	C/C	CC	GG
Sample Number 230	Control	Yes	Female	C/C	CC	AA
Sample Number 231	Control	No	Female	C/T	CC	AG
Sample Number 232	Case	Yes	Male	C/T	AC	AG
Sample Number 233	Case	Yes	Male	C/C	CC	AA
Sample Number 234	Control	Yes	Male	C/T	AC	AG
Sample Number 235	Control	No	Female	T/T	AC	GG
Sample Number 236	Case	Yes	Female	C/C	CC	AA
Sample Number 237	Control	Yes	Male	C/T	CC	GG
Sample Number 238	Control	Yes	Female	C/C	CC	AG
Sample Number 239	Control	No	Female	C/C	CC	AA
Sample Number 240	Control	No	Female	C/C	CC	AA
Sample Number 241	Control	No	Female	C/C	CC	AG
Sample Number 242	Case	No	Male	C/T	AC	GG
Sample Number 243	Case	No	Female	C/T	CC	AA
Sample Number 244	Control	Yes	Male	C/T	CC	AA
Sample Number 245	Case	Yes	Male	C/C	AC	AG
Sample Number 246	Case	No	Male	T/T	CC	AG
Sample Number 247	Case	No	Female	C/T	CC	AA
Sample Number 248	Case	Yes	Male	C/T	CC	GG
Sample Number 249	Case	Yes	Female	C/C	AC	GG
Sample Number 250	Control	No	Male	C/C	AC	AG
Sample Number 251	Case	Yes	Male	C/T	CC	GG
Sample Number 252	Case	Yes	Male	C/C	CC	AG
Sample Number 253	Case	Yes	Male	C/C	CC	AA
Sample Number 254	Control	Yes	Female	C/C	AC	AG
Sample Number 255	Control	Yes	Male	C/C	CC	AG
Sample Number 256	Case	No	Male	C/T	AC	AG
Sample Number 257	Control	No	Male	C/C	CC	AG
Sample Number 258	Case	No	Male	C/C	CC	AG
Sample Number 259	Case	No	Male	C/T	CC	AA
Sample Number 260	Control	No	Female	C/T	CC	GG
Sample Number 261	Case	No	Female	C/T	CC	GG
Sample Number 262	Control	No	Male	C/T	CC	GG
Sample Number 263	Control	No	Male	C/C	CC	GG
Sample Number 264	Case	No	Male	C/T	AC	AG
Sample Number 265	Case	No	Female	C/C	AA	GG
Sample Number 266	Case	No	Male	T/T	CC	AG
Sample Number 267	Case	Yes	Male	C/C	CC	GG
Sample Number 268	Case	No	Female	C/C	CC	AA
Sample Number 269	Case	No	Male	C/C	CC	AG
Sample Number 270	Control	No	Male	C/T	AC	AG
Sample Number 271	Control	Yes	Female	C/C	AC	GG
Sample Number 272	Case	No	Male	C/C	CC	AA
Sample Number 273	Control	No	Female	C/C	CC	AG
Sample Number 274	Case	No	Male	C/C	CC	AG
Sample Number 275	Case	Yes	Female	C/C	CC	AG
Sample Number 276	Control	Yes	Female	C/C	CC	AA
Sample Number 277	Case	Yes	Male	C/C	AC	GG
Sample Number 278	Control	Yes	Male	C/C	CC	GG
Sample Number 279	Control	Yes	Male	C/T	CC	AA
Sample Number 280	Control	Yes	Female	C/C	AC	AG
Sample Number 281	Control	No	Female	C/T	AC	GG
Sample Number 282	Case	No	Male	C/T	CC	AA
Sample Number 283	Control	Yes	Female	C/C	CC	AG
Sample Number 284	Case	No	Male	C/T	AC	GG
Sample Number 285	Control	Yes	Male	C/T	AC	AG
Sample Number 286	Control	No	Male	C/C	CC	AG
Sample Number 287	Control	No	Male	C/T	AC	GG
Sample Number 288	Control	Yes	Male	C/C	CC	AG
Sample Number 289	Control	Yes	Male	C/C	AC	AG
Sample Number 290	Control	Yes	Male	C/C	CC	GG
Sample Number 291	Control	No	Male	C/C	AC	AG
Sample Number 292	Control	No	Male	C/T	CC	AG
Sample Number 293	Control	No	Female	C/T	AC	AG
Sample Number 294	Control	Yes	Female	C/T	CC	GG
Sample Number 295	Control	No	Female	C/C	AC	AG
Sample Number 296	Control	No	Male	C/C	AC	AG
Sample Number 297	Control	Yes	Female	C/C	CC	AA
Sample Number 298	Control	No	Male	C/T	CC	GG
Sample Number 299	Control	No	Male	C/C	CC	AG
Sample Number 300	Control	No	Male	C/C	CC	AA
Sample Number 301	Control	No	Male	C/C	CC	GG
Sample Number 302	Control	No	Male	C/T	CC	AG
Sample Number 303	Control	No	Male	C/C	AA	GG
Sample Number 304	Control	No	Male	C/T	AC	AG
Sample Number 305	Control	No	Female	C/C	AC	GG
Sample Number 306	Control	No	Male	C/C	CC	AA
Sample Number 307	Control	No	Male	C/T	CC	AA
Sample Number 308	Control	No	Male	T/T	CC	AG
Sample Number 309	Control	No	Male	C/T	AC	GG
Sample Number 310	Control	No	Male	C/T	AC	GG
Sample Number 311	Control	No	Female	C/C	AC	AG
Sample Number 312	Control	No	Male	C/T	CC	AA
Sample Number 313	Control	No	Male	C/C	AC	GG
Sample Number 314	Control	No	Male	C/T	CC	GG
Sample Number 315	Control	No	Male	C/C	CC	GG
Sample Number 316	Control	No	Male	C/C	CC	AG
Sample Number 317	Control	No	Male	C/T	CC	AA
Sample Number 318	Control	No	Male	C/C	AC	GG
Sample Number 319	Case	Yes	Male	C/C	CC	AG
Sample Number 320	Case	No	Male	C/T	AC	GG
Sample Number 321	Case	No	Male	C/C	AC	GG
Sample Number 322	Control	No	Male	C/C	CC	AA
Sample Number 323	Case	No	Male	C/T	CC	GG
Sample Number 324	Case	Yes	Female	C/C	AC	GG
Sample Number 325	Case	Yes	Male	T/T	CC	GG
Sample Number 326	Case	No	Male	C/C	AC	GG
Sample Number 327	Case	No	Male	C/C	CC	AA
Sample Number 328	Case	Yes	Female	C/C	CC	AG
Sample Number 329	Case	No	Male	C/C	CC	AG
Sample Number 330	Case	Yes	Male	C/C	CC	AG
Sample Number 331	Case	Yes	Female	T/T	CC	GG
Sample Number 332	Case	Yes	Male	T/T	CC	AG
Sample Number 333	Case	Yes	Male	C/T	AC	GG
Sample Number 334	Control	No	Male	C/T	AC	GG
Sample Number 335	Case	No	Female	C/C	CC	AG
Sample Number 336	Case	No	Male	C/C	CC	AG
Sample Number 337	Control	Yes	Male	C/C	CC	AG
Sample Number 338	Case	No	Male	C/T	CC	AG
Sample Number 339	Case	Yes	Female	C/C	AC	GG
Sample Number 340	Control	No	Male	C/C	CC	GG
Sample Number 341	Case	Yes	Female	T/T	CC	AG
Sample Number 342	Case	Yes	Male	C/C	CC	AG
Sample Number 343	Case	No	Male	C/C	AC	AG
Sample Number 344	Case	No	Male	C/C	CC	AA
Sample Number 345	Control	No	Male	C/C	CC	GG
Sample Number 346	Case	No	Female	T/T	AC	GG
Sample Number 347	Case	No	Male	C/T	CC	AG
Sample Number 348	Case	No	Male	C/T	CC	AA
Sample Number 349	Case	No	Female	C/T	AA	GG
Sample Number 350	Case	No	Male	T/T	CC	GG
Sample Number 351	Control	Yes	Female	C/T	AC	AG
Sample Number 352	Control	No	Male	NA	CC	AA
Sample Number 353	Control	No	Male	T/T	CC	AA
Sample Number 354	Case	No	Female	C/C	CC	GG
Sample Number 355	Case	No	Male	C/C	CC	AA
Sample Number 356	Case	No	Female	T/T	AC	GG
Sample Number 357	Control	Yes	Male	C/C	CC	AA
Sample Number 358	Case	Yes	Female	C/C	CC	AG
Sample Number 359	Case	Yes	Female	C/C	CC	AG
Sample Number 360	Case	No	Male	C/T	AC	AG
Sample Number 361	Case	No	Female	C/T	CC	AG
Sample Number 362	Case	No	Male	C/C	AC	GG
Sample Number 363	Case	Yes	Female	C/T	AC	GG
Sample Number 364	Control	Yes	Male	C/T	CC	AA
Sample Number 365	Control	No	Female	C/T	CC	AG
Sample Number 366	Control	Yes	Male	C/C	CC	AG
Sample Number 367	Control	Yes	Male	C/C	AC	AG
Sample Number 368	Case	No	Male	C/T	AC	AG
Sample Number 369	Case	Yes	Male	C/T	AC	AG
Sample Number 370	Control	Yes	Male	C/T	CC	AG
Sample Number 371	Control	No	Female	C/C	AC	AG
Sample Number 372	Control	Yes	Female	C/C	CC	GG
Sample Number 373	Control	No	Female	C/C	CC	AA
Sample Number 374	Case	No	Male	C/C	CC	AG
Sample Number 375	Case	Yes	Male	C/C	CC	AG
Sample Number 376	Case	No	Male	C/T	AC	GG
Sample Number 377	Control	No	Female	C/T	AC	AG
Sample Number 378	Control	No	Male	C/T	CC	AA
Sample Number 379	Case	No	Male	C/T	CC	GG
Sample Number 380	Control	Yes	Male	C/C	CC	AG
Sample Number 381	Control	Yes	Female	C/T	CC	AG
Sample Number 382	Control	Yes	Female	C/T	CC	AA
Sample Number 383	Case	No	Male	C/T	CC	AG
Sample Number 384	Case	No	Female	C/C	CC	GG
Sample Number 385	Control	No	Male	C/T	CC	AG
Sample Number 386	Control	Yes	Male	C/C	CC	AG
Sample Number 387	Case	No	Female	C/C	CC	AG
Sample Number 388	Control	No	Female	C/T	CC	AA
Sample Number 389	Case	Yes	Female	C/T	CC	AG
Sample Number 390	Case	No	Male	C/T	CC	GG
Sample Number 391	Case	Yes	Male	C/C	CC	AG
Sample Number 392	Case	No	Male	C/C	CC	AA
Sample Number 393	Control	No	Male	T/T	CC	AA
Sample Number 394	Case	No	Female	C/C	CC	AA
Sample Number 395	Case	No	Female	C/C	AC	AG
Sample Number 396	Control	No	Male	C/T	CC	AG
Sample Number 397	Control	Yes	Male	C/C	CC	AG
Sample Number 398	Case	Yes	Female	C/C	CC	AA
Sample Number 399	Control	Yes	Male	C/T	CC	GG
Sample Number 400	Control	Yes	Male	C/T	CC	AG
Sample Number 401	Control	Yes	Female	C/C	CC	AG
Sample Number 402	Control	Yes	Male	C/C	CC	AG
Sample Number 403	Case	Yes	Female	C/T	CC	AG
Sample Number 404	Control	No	Female	C/C	AC	AG
Sample Number 405	Control	Yes	Male	C/C	CC	GG
Sample Number 406	Control	Yes	Male	C/T	CC	GG
Sample Number 407	Control	Yes	Male	C/T	CC	AA
Sample Number 408	Case	No	Male	C/T	CC	AA
Sample Number 409	Case	Yes	Female	C/C	AC	AG
Sample Number 410	Case	No	Female	T/T	CC	AA
Sample Number 411	Control	Yes	Male	C/C	AC	GG
Sample Number 412	Control	Yes	Female	C/C	CC	GG
Sample Number 413	Control	Yes	Male	C/C	CC	AA
Sample Number 414	Control	Yes	Female	C/T	CC	GG
Sample Number 415	Control	Yes	Male	C/C	CC	GG
Sample Number 416	Control	No	Female	C/C	CC	GG
Sample Number 417	Control	No	Male	T/T	CC	AG
Sample Number 418	Control	Yes	Female	T/T	AC	AG
Sample Number 419	Control	No	Male	C/C	CC	AA
Sample Number 420	Control	Yes	Female	C/T	AC	AG
Sample Number 421	Control	Yes	Male	C/T	CC	AA
Sample Number 422	Control	Yes	Female	C/T	CC	AA
Sample Number 423	Control	No	Female	C/C	CC	AA
Sample Number 424	Control	No	Male	C/C	AC	GG
Sample Number 425	Case	Yes	Female	C/T	CC	GG
Sample Number 426	Control	No	Male	C/T	AC	GG
Sample Number 427	Control	No	Male	C/T	CC	GG
Sample Number 428	Control	No	Male	C/T	CC	AA
Sample Number 429	Control	No	Female	C/C	CC	GG
Sample Number 430	Case	No	Male	C/C	AC	GG
Sample Number 431	Case	No	Male	C/T	CC	GG
Sample Number 432	Control	No	Female	C/T	CC	AA
Sample Number 433	Control	No	Female	C/T	CC	AA
Sample Number 434	Control	No	Female	C/C	AC	GG
Sample Number 435	Control	No	Male	C/C	AC	AG
Sample Number 436	Control	Yes	Male	C/T	CC	AA
Sample Number 437	Control	No	Male	C/T	CC	AA
Sample Number 438	Control	No	Male	C/T	AC	AG
Sample Number 439	Control	No	Male	C/T	CC	AG
Sample Number 440	Control	No	Male	C/T	CC	AG
Sample Number 441	Control	Yes	Female	C/T	CC	AA
Sample Number 442	Case	Yes	Female	C/T	CC	AA
Sample Number 443	Control	No	Male	C/T	CC	AG
Sample Number 444	Case	No	Male	T/T	AC	GG
Sample Number 445	Control	Yes	Male	C/T	AC	GG
Sample Number 446	Case	No	Male	C/T	CC	AA
Sample Number 447	Control	Yes	Male	T/T	CC	AG
Sample Number 448	Control	Yes	Male	C/T	CC	AG
Sample Number 449	Control	No	Male	C/C	CC	AA
Sample Number 450	Control	Yes	Male	C/T	CC	AG
Sample Number 451	Control	Yes	Female	C/C	CC	AG
Sample Number 452	Control	No	Female	C/C	CC	AG
Sample Number 453	Control	Yes	Female	C/C	CC	AA
Sample Number 454	Control	No	Male	C/T	AC	GG
Sample Number 455	Control	Yes	Female	C/T	CC	AA
Sample Number 456	Case	Yes	Male	C/T	CC	AA
Sample Number 457	Control	No	Female	C/T	CC	AG
Sample Number 458	Control	No	Male	C/C	CC	AG
Sample Number 459	Case	Yes	Male	C/T	CC	AG
Sample Number 460	Control	Yes	Male	C/C	CC	AG
Sample Number 461	Control	No	Male	C/C	AC	GG
Sample Number 462	Control	Yes	Male	C/C	CC	AG
Sample Number 463	Control	No	Female	C/T	CC	AG
Sample Number 464	Case	No	Male	C/T	AA	GG
Sample Number 465	Control	No	Female	C/C	CC	AA
Sample Number 466	Control	Yes	Female	C/C	CC	GG
Sample Number 467	Case	No	Male	C/C	CC	AG
Sample Number 468	Case	No	Male	C/T	CC	AG
Sample Number 469	Control	Yes	Male	C/T	CC	AG
Sample Number 470	Case	No	Female	C/C	CC	AG
Sample Number 471	Control	Yes	Female	C/T	CC	AG
Sample Number 472	Case	Yes	Male	C/C	CC	GG
Sample Number 473	Control	No	Male	C/T	CC	AA
Sample Number 474	Case	No	Male	C/T	CC	GG
Sample Number 475	Control	No	Male	C/C	CC	AG
Sample Number 476	Control	Yes	Male	C/C	CC	AA
Sample Number 477	Control	No	Female	C/T	CC	AG
Sample Number 478	Control	No	Male	C/T	CC	AG
Sample Number 479	Case	Yes	Female	C/T	AA	GG
Sample Number 480	Control	No	Male	T/T	CC	AA
Sample Number 481	Control	No	Male	C/C	CC	AG
Sample Number 482	Control	No	Female	C/C	CC	AA
Sample Number 483	Control	No	Female	C/C	CC	AG
Sample Number 484	Control	Yes	Male	C/C	CC	AG
Sample Number 485	Control	No	Male	C/T	CC	AG
Sample Number 486	Control	No	Male	C/C	AC	GG
Sample Number 487	Control	No	Male	C/T	CC	AA
Sample Number 488	Control	No	Female	C/C	CC	GG
Sample Number 489	Control	Yes	Female	C/C	CC	AA
Sample Number 490	Control	No	Male	C/C	CC	AG
Sample Number 491	Case	No	Male	C/C	CC	AG
Sample Number 492	Case	Yes	Male	NA	CC	AG
Sample Number 493	Control	Yes	Female	C/T	AC	AG
Sample Number 494	Control	Yes	Male	C/T	CC	AG
Sample Number 495	Control	Yes	Male	C/C	CC	AG
Sample Number 496	Case	No	Male	C/C	CC	AA
Sample Number 497	Control	No	Female	C/C	AC	GG
Sample Number 498	Control	Yes	Female	C/C	AC	AG
Sample Number 499	Control	No	Female	C/C	CC	AA
Sample Number 500	Control	No	Male	C/T	AC	GG
Sample Number 501	Case	No	Male	C/C	CC	AA
Sample Number 502	Control	No	Male	C/T	AC	AG
Sample Number 503	Control	Yes	Male	C/C	AC	AG
Sample Number 504	Control	Yes	Male	C/C	AC	GG
Sample Number 505	Control	No	Male	C/C	AA	GG
Sample Number 506	Control	No	Female	C/C	AC	AG
Sample Number 507	Case	No	Male	C/C	CC	AG
Sample Number 508	Control	No	Female	C/C	CC	AA
Sample Number 509	Control	No	Male	C/C	CC	AA
Sample Number 510	Control	No	Female	C/C	AC	AG
Sample Number 511	Control	No	Male	C/C	AC	AG
Sample Number 512	Control	No	Female	C/T	AC	GG
Sample Number 513	Control	Yes	Female	T/T	AC	GG
Sample Number 514	Control	No	Female	C/C	CC	AG
Sample Number 515	Control	No	Male	C/C	AC	AG
Sample Number 516	Control	No	Male	C/T	CC	AA
Sample Number 517	Control	No	Female	C/T	CC	AG
Sample Number 518	Control	No	Female	C/C	CC	GG
Sample Number 519	Control	Yes	Male	C/C	CC	AG
Sample Number 520	Control	No	Male	C/C	CC	AA
Sample Number 521	Case	No	Male	C/C	AC	GG
Sample Number 522	Control	Yes	Male	C/T	CC	AA
Sample Number 523	Case	No	Male	C/T	CC	GG
Sample Number 524	Control	Yes	Male	C/C	CC	GG
Sample Number 525	Control	No	Male	C/C	CC	AA
Sample Number 526	Control	No	Female	C/T	CC	AG
Sample Number 527	Control	Yes	Male	C/T	CC	AA
Sample Number 528	Case	No	Male	C/C	CC	GG
Sample Number 529	Case	No	Male	C/T	CC	AG
Sample Number 530	Control	No	Female	C/T	CC	AG
Sample Number 531	Control	No	Female	C/C	AC	AG
Sample Number 532	Control	Yes	Male	C/T	CC	AG
Sample Number 533	Control	No	Female	C/C	CC	AG
Sample Number 534	Case	No	Female	C/C	CC	AA
Sample Number 535	Case	Yes	Male	C/C	CC	AA
Sample Number 536	Case	Yes	Female	C/T	AC	GG
Sample Number 537	Control	Yes	Male	C/C	CC	AA
Sample Number 538	Case	Yes	Male	C/C	CC	AA
Sample Number 539	Control	Yes	Female	C/C	AC	AG
Sample Number 540	Case	No	Male	C/T	AC	AG
Sample Number 541	Control	No	Female	C/C	CC	AA
Sample Number 542	Control	Yes	Female	C/T	CC	GG
Sample Number 543	Control	No	Female	C/C	CC	AG
Sample Number 544	Control	No	Male	C/C	CC	AG
Sample Number 545	Control	Yes	Female	C/T	AC	AG
Sample Number 546	Case	No	Male	C/C	AC	AG
Sample Number 547	Control	No	Male	C/T	CC	AA
Sample Number 548	Control	No	Female	C/C	CC	AG
Sample Number 549	Control	No	Female	C/T	AC	AG
Sample Number 550	Control	Yes	Male	C/C	CC	GG
Sample Number 551	Case	No	Female	C/C	AC	AG
Sample Number 552	Control	No	Male	C/C	CC	AA
Sample Number 553	Control	No	Female	C/C	CC	GG
Sample Number 554	Control	No	Female	C/C	CC	AG
Sample Number 555	Control	No	Male	C/C	AC	GG
Sample Number 556	Control	No	Female	C/T	CC	GG
Sample Number 557	Case	No	Male	C/C	CC	AG
Sample Number 558	Case	No	Male	C/T	CC	AG
Sample Number 559	Case	No	Female	C/T	CC	AA
Sample Number 560	Control	No	Female	C/T	CC	AG
Sample Number 561	Control	No	Male	C/C	CC	AG
Sample Number 562	Control	No	Female	C/C	AA	GG
Sample Number 563	Control	No	Female	C/C	CC	AA
Sample Number 564	Control	No	Female	C/T	AC	AG
Sample Number 565	Control	No	Female	C/T	AC	AG
Sample Number 566	Control	No	Male	C/C	CC	AG
Sample Number 567	Control	Yes	Female	C/T	CC	AG
Sample Number 568	Control	No	Female	C/T	AC	AG
Sample Number 569	Control	No	Female	C/T	CC	AA
Sample Number 570	Case	No	Male	C/C	AC	AG
Sample Number 571	Control	No	Male	C/T	CC	AA
Sample Number 572	Control	Yes	Male	C/T	CC	AG
Sample Number 573	Control	No	Female	C/C	AC	AG
Sample Number 574	Control	No	Female	C/T	CC	AG
Sample Number 575	Control	No	Female	C/T	AC	GG
Sample Number 576	Control	No	Female	C/T	AC	GG
Sample Number 577	Case	No	Male	C/C	AC	GG
Sample Number 578	Control	No	Female	T/T	AC	GG
Sample Number 579	Control	Yes	Male	C/C	CC	AG
Sample Number 580	Case	No	Male	C/T	CC	GG
Sample Number 581	Case	No	Female	C/C	AC	AG
Sample Number 582	Control	No	Female	C/C	CC	AG
Sample Number 583	Control	Yes	Male	C/T	CC	AG
Sample Number 584	Control	No	Male	C/C	AC	AG
Sample Number 585	Control	Yes	Female	C/T	AC	AG
Sample Number 586	Case	No	Female	C/C	CC	AA
Sample Number 587	Control	Yes	Female	C/C	AC	AG
Sample Number 588	Control	Yes	Male	T/T	CC	AG
Sample Number 589	Control	No	Male	C/T	AC	AG
Sample Number 590	Control	Yes	Male	C/T	CC	AG
Sample Number 591	Control	Yes	Male	C/T	CC	AA
Sample Number 592	Case	No	Male	C/T	AC	AG
Sample Number 593	Control	No	Male	T/T	CC	AG
Sample Number 594	Control	No	Male	C/C	CC	AG
Sample Number 595	Case	Yes	Female	C/T	CC	AG
Sample Number 596	Case	No	Male	C/C	AC	AG
Sample Number 597	Control	Yes	Female	C/C	CC	AG
Sample Number 598	Control	No	Male	C/T	CC	GG
Sample Number 599	Control	No	Male	C/C	CC	AG
Sample Number 600	Case	No	Female	C/C	AC	AG
Sample Number 601	Case	No	Male	C/T	CC	AA
Sample Number 602	Case	Yes	Female	C/T	CC	AG
Sample Number 603	Case	Yes	Male	C/T	AC	GG
Sample Number 604	Control	No	Female	C/T	CC	AA
Sample Number 605	Case	No	Male	T/T	AC	GG
Sample Number 606	Case	No	Male	T/T	CC	AA
Sample Number 607	Case	Yes	Male	C/T	CC	AG
Sample Number 608	Case	No	Male	C/T	CC	AA
Sample Number 609	Case	No	Male	C/C	AC	AG
Sample Number 610	Control	No	Male	C/T	CC	GG
Sample Number 611	Control	No	Male	NA	CC	GG
Sample Number 612	Control	No	Male	C/T	CC	GG
Sample Number 613	Case	No	Male	C/C	CC	AA
Sample Number 614	Control	Yes	Female	C/C	AC	AG
Sample Number 615	Control	No	Female	C/C	CC	AG
Sample Number 616	Control	No	Male	C/C	CC	GG
Sample Number 617	Case	No	Female	C/C	AC	AG
Sample Number 618	Control	Yes	Female	C/T	CC	AG
Sample Number 619	Case	Yes	Male	C/C	CC	AG
Sample Number 620	Case	No	Male	C/T	AC	GG
Sample Number 621	Control	Yes	Male	C/C	AC	GG
Sample Number 622	Case	No	Male	T/T	CC	AG
Sample Number 623	Control	Yes	Male	C/T	CC	AG
Sample Number 624	Control	No	Male	C/T	CC	GG
Sample Number 625	Control	Yes	Male	C/T	CC	AG
Sample Number 626	Control	No	Female	C/C	CC	AG
Sample Number 627	Control	Yes	Male	C/T	CC	AG
Sample Number 628	Control	No	Male	T/T	CC	GG
Sample Number 629	Control	No	Male	C/C	CC	AG
Sample Number 630	Control	No	Male	C/T	CC	AA
Sample Number 631	Control	No	Male	C/T	AC	AG
Sample Number 632	Control	No	Male	T/T	CC	AG
Sample Number 633	Control	Yes	Male	C/C	CC	AG
Sample Number 634	Control	No	Male	T/T	CC	AA
Sample Number 635	Control	Yes	Male	C/T	CC	AG
Sample Number 636	Control	No	Female	C/T	CC	AG
Sample Number 637	Control	Yes	Female	T/T	AC	GG
Sample Number 638	Control	No	Female	C/C	CC	GG
Sample Number 639	Control	No	Male	C/C	CC	AA
Sample Number 640	Control	Yes	Female	C/C	CC	AG
Sample Number 641	Control	No	Female	C/T	CC	AA
Sample Number 642	Control	Yes	Male	C/C	CC	AA
Sample Number 643	Control	Yes	Male	C/C	CC	AG
Sample Number 644	Control	Yes	Male	C/T	CC	AG
Sample Number 645	Case	No	Male	C/C	CC	AA
Sample Number 646	Control	No	Male	C/C	CC	AG
Sample Number 647	Control	No	Male	C/T	AC	GG
Sample Number 648	Control	No	Male	C/C	AC	AG
Sample Number 649	Control	No	Male	C/T	CC	AA
Sample Number 650	Control	Yes	Female	C/C	CC	GG
Sample Number 651	Control	Yes	Male	C/T	CC	AG
Sample Number 652	Case	No	Male	C/C	CC	AG
Sample Number 653	Control	No	Female	C/C	CC	AA
Sample Number 654	Control	No	Male	C/T	CC	AA
Sample Number 655	Control	No	Male	C/C	AC	AG
Sample Number 656	Control	No	Male	C/C	CC	AG
Sample Number 657	Control	No	Male	C/C	CC	AG
Sample Number 658	Control	No	Female	C/C	CC	AG
Sample Number 659	Case	No	Male	C/C	AC	AG
Sample Number 660	Control	No	Female	C/T	CC	AG
Sample Number 661	Control	No	Male	C/C	AC	AG
Sample Number 662	Control	No	Female	C/C	CC	GG
Sample Number 663	Control	No	Male	C/T	CC	AG
Sample Number 664	Control	Yes	Male	C/T	CC	AA
Sample Number 665	Control	No	Male	C/T	CC	AA
Sample Number 666	Control	No	Female	C/T	CC	AG
Sample Number 667	Case	No	Male	C/T	AA	GG
Sample Number 668	Control	No	Male	C/C	CC	AG
Sample Number 669	Control	No	Female	C/T	CC	AA
Sample Number 670	Case	No	Female	C/T	CC	AG
Sample Number 671	Control	No	Female	C/C	AC	AG
Sample Number 672	Control	Yes	Male	C/C	CC	AG
Sample Number 673	Case	Yes	Male	C/C	AC	AG
Sample Number 674	Control	No	Male	C/C	CC	AG
Sample Number 675	Control	Yes	Male	C/C	CC	AA
Sample Number 676	Control	No	Male	C/C	CC	AG
Sample Number 677	Control	Yes	Female	C/T	CC	AG
Sample Number 678	Control	No	Female	T/T	CC	AG
Sample Number 679	Control	No	Male	C/T	CC	AA
Sample Number 680	Control	No	Female	C/T	CC	AG
Sample Number 681	Case	No	Male	C/C	CC	AG
Sample Number 682	Control	Yes	Male	C/C	CC	AG
Sample Number 683	Control	No	Female	C/T	CC	GG
Sample Number 684	Control	Yes	Female	C/T	CC	GG
Sample Number 685	Control	No	Female	C/T	CC	GG
Sample Number 686	Case	No	Male	C/C	CC	AA
Sample Number 687	Control	No	Female	C/C	CC	AA
Sample Number 688	Control	No	Female	C/T	AC	AG
Sample Number 689	Control	No	Female	C/C	CC	AG
Sample Number 690	Control	Yes	Female	C/T	CC	AA
Sample Number 691	Control	No	Female	C/C	CC	AG
Sample Number 692	Case	No	Male	C/C	CC	AA
Sample Number 693	Control	No	Male	C/T	CC	AA
Sample Number 694	Control	Yes	Female	T/T	CC	GG
Sample Number 695	Case	No	Male	T/T	AC	GG
Sample Number 696	Control	No	Male	C/C	CC	AG
Sample Number 697	Control	No	Male	C/C	CC	GG
Sample Number 698	Case	No	Male	C/C	AC	GG
Sample Number 699	Control	No	Female	C/C	CC	GG
Sample Number 700	Case	No	Male	C/T	CC	AG
Sample Number 701	Control	No	Female	T/T	CC	GG
Sample Number 702	Control	No	Female	C/C	CC	AG
Sample Number 703	Control	No	Male	C/C	AC	AG
Sample Number 704	Control	Yes	Male	C/T	CC	AG
Sample Number 705	Case	No	Female	C/C	AC	AG
Sample Number 706	Control	No	Female	C/T	AC	AG
Sample Number 707	Control	No	Female	C/C	CC	GG
Sample Number 708	Case	No	Male	C/C	CC	AA
Sample Number 709	Case	Yes	Female	C/C	CC	AA
Sample Number 710	Control	No	Female	C/T	CC	AG
Sample Number 711	Control	No	Male	C/T	CC	AA
Sample Number 712	Control	No	Female	C/C	AC	GG
Sample Number 713	Control	No	Male	C/C	CC	AA
Sample Number 714	Control	No	Male	C/C	CC	AA
Sample Number 715	Control	Yes	Female	C/C	CC	AA
Sample Number 716	Control	No	Male	C/T	CC	AA
Sample Number 717	Control	No	Female	C/C	CC	AG
Sample Number 718	Control	No	Female	C/C	AC	AG
Sample Number 719	Case	No	Male	C/T	CC	AG
Sample Number 720	Control	Yes	Female	C/C	CC	AA
Sample Number 721	Case	Yes	Female	C/T	CC	AG
Sample Number 722	Control	No	Female	C/T	CC	AG
Sample Number 723	Case	No	Female	C/C	CC	AG
Sample Number 724	Control	No	Female	C/C	CC	AA
Sample Number 725	Case	Yes	Female	C/C	CC	AG
Sample Number 726	Case	No	Male	C/T	CC	AA
Sample Number 727	Case	Yes	Male	C/T	CC	AG
Sample Number 728	Control	No	Male	C/C	AC	AG
Sample Number 729	Control	No	Female	C/C	AC	AG
Sample Number 730	Case	No	Female	C/C	CC	AG
Sample Number 731	Case	No	Female	C/C	CC	AG
Sample Number 732	Control	No	Male	C/T	AC	AG
Sample Number 733	Case	No	Male	C/C	CC	GG
Sample Number 734	Case	Yes	Female	C/T	AC	AG
Sample Number 735	Case	Yes	Male	C/C	CC	AA
Sample Number 736	Case	No	Male	C/C	CC	AG
Sample Number 737	Control	No	Male	C/C	CC	AA
Sample Number 738	Control	No	Female	C/C	CC	AG
Sample Number 739	Control	No	Female	C/C	CC	GG
Sample Number 740	Control	No	Female	C/T	CC	AA
Sample Number 741	Control	No	Female	C/T	AA	GG
Sample Number 742	Case	No	Male	C/T	CC	GG
Sample Number 743	Case	No	Female	C/C	CC	AG
Sample Number 744	Control	No	Male	C/C	CC	AG
Sample Number 745	Case	Yes	Male	C/C	CC	AA
Sample Number 746	Case	No	Male	C/C	AC	GG
Sample Number 747	Case	No	Male	C/T	AC	AG
Sample Number 748	Case	No	Male	C/T	CC	AG
Sample Number 749	Case	No	Male	C/C	CC	GG
Sample Number 750	Case	No	Male	C/C	AC	AG
Sample Number 751	Case	Yes	Male	C/T	CC	AG
Sample Number 752	Case	Yes	Female	C/T	CC	AG
Sample Number 753	Case	No	Female	C/C	CC	AG
Sample Number 754	Case	No	Female	C/C	CC	AG
Sample Number 755	Case	Yes	Male	C/C	CC	AA
Sample Number 756	Case	Yes	Male	C/T	AC	AG
Sample Number 757	Case	Yes	Male	C/C	CC	AA
Sample Number 758	Case	No	Male	T/T	CC	AG
Sample Number 759	Case	No	Female	C/C	CC	AG
Sample Number 760	Case	No	Male	C/T	AC	GG
Sample Number 761	Case	No	Male	C/C	CC	AA
Sample Number 762	Case	No	Female	C/T	CC	GG
Sample Number 763	Case	No	Male	C/C	CC	GG
Sample Number 764	Case	Yes	Male	C/C	CC	AG
Sample Number 765	Case	Yes	Male	C/C	AC	AG
Sample Number 766	Case	No	Male	C/T	CC	AG
Sample Number 767	Case	No	Male	C/T	AC	AG
Sample Number 768	Case	No	Female	T/T	CC	AA
Sample Number 769	Case	No	Male	C/C	AC	GG
Sample Number 770	Case	Yes	Female	C/C	CC	AG
Sample Number 771	Case	Yes	Male	T/T	AC	GG
Sample Number 772	Case	No	Male	C/C	CC	GG
